# Supplementary material for: Segregated Structure Copolymer of Vinylidene Fluoride and Tetrafluoroethylene Composites Filled with rGO, SWCNTs and Their Mixtures
Source: Polymers (Basel). 2022 Sep 30;14(19):4105. doi: 10.3390/polym14194105 (PMC9570613; doi:10.3390/polym14194105)
Supplement: Supplementary file 1 [file polymers-14-04105-s001.zip]

Archive with 1 entries (1 files):
- polymers-1899388-supplementary.pdf
